# Supplementary material for: Microbiota of Cow’s Milk with Udder Pathologies
Source: Microorganisms. 2021 Sep 17;9(9):1974. doi: 10.3390/microorganisms9091974 (PMC8469946; doi:10.3390/microorganisms9091974)
Supplement: Supplementary file 1 [file microorganisms-09-01974-s001.zip]

Archive with 1 entries (1 files):
- The abundance of microorganisms for the samples.xlsx
