# Supplementary material for: Microbiota of Cow’s Milk with Udder Pathologies
Source: Microorganisms. 2021 Sep 17;9(9):1974. doi: 10.3390/microorganisms9091974 (PMC8469946; doi:10.3390/microorganisms9091974)
Supplement: Supplementary file 1 [file microorganisms-09-01974-s001.zip › The abundance of microorganisms for the samples.xlsx]

## Sheet: Sheet1
Kingdom	Phylum	Class	Order	Family	Genus	1	3	4	5	6	7	8	9	10	11	12	13	14	15	16	17	18	19	20	21	22	23	24	25	26
Bacteria	Actinobacteriota	Actinobacteria	Propionibacteriales	Propionibacteriaceae	Cutibacterium	0.214953271028037	0.102409638554217	0.309090909090909	0.234848484848485	0.187943262411348	0.113022113022113	0.168865435356201	0.0114285714285714	0.16597510373444	0.112903225806452	0.0430839002267574	0.0121317157712305	0.011134307585247	0.002997002997003	0.0943396226415094	0.7125	0.00140449438202247	0.00288831835686778	0.586497890295359	0.660860655737705	0.590909090909091	0.625130890052356	0.426997245179063	0.373876255949233	0.0103626943005181
Bacteria	Firmicutes	Bacilli	Staphylococcales	Staphylococcaceae	Staphylococcus	0.00373831775700935	0.0120481927710843	0.00363636363636364	0.00378787878787879	0	0.30958230958231	0.0158311345646438	0.954285714285714	0.004149377593361	0	0	0.975736568457539	0.654836464857342	0	0.0283018867924528	0.05	0	0.989730423620026	0.0126582278481013	0.0276639344262295	0.0272727272727273	0.0198952879581152	0.0633608815426997	0.0454785827604442	0
Bacteria	Firmicutes	Bacilli	Lactobacillales	Streptococcaceae	Streptococcus	0.24018691588785	0.807228915662651	0.6	0.674242424242424	0.0531914893617021	0.174447174447174	0.588390501319261	0.0142857142857143	0.759336099585062	0.806451612903226	0.072562358276644	0.00173310225303293	0.0069589422407794	0.984015984015984	0.0566037735849057	0.0125	0.997191011235955	0.00224646983311938	0.00316455696202532	0.0102459016393443	0.00909090909090909	0.0146596858638743	0.0716253443526171	0.187202538339503	0.00259067357512953
Bacteria	Firmicutes	Bacilli	Lactobacillales	Streptococcaceae	Lactococcus	0.310280373831776	0	0.0181818181818182	0.00378787878787879	0.0177304964539007	0.00491400491400491	0.0395778364116095	0.00142857142857143	0.00829875518672199	0	0	0	0.00835073068893528	0.000999000999000999	0.188679245283019	0.00625	0	0	0.109704641350211	0.0655737704918033	0.0454545454545455	0.116579406631763	0.0771349862258953	0.139079851930196	0.0038860103626943
Bacteria	Firmicutes	Clostridia	Peptostreptococcales-Tissierellales	Peptostreptococcaceae	Paeniclostridium	0.0130841121495327	0	0	0	0.0390070921985816	0.0810810810810811	0.0237467018469657	0	0	0	0.00680272108843537	0	0.0487125956854558	0.000999000999000999	0.10377358490566	0	0	0	0.00316455696202532	0.00922131147540984	0.0363636363636364	0.00523560209424084	0.00275482093663912	0.01216287678477	0.282383419689119
Bacteria	Actinobacteriota	Actinobacteria	Corynebacteriales	Corynebacteriaceae	Corynebacterium	0.0158878504672897	0.0180722891566265	0.00727272727272727	0.0113636363636364	0.418439716312057	0.113022113022113	0.0316622691292876	0.00428571428571429	0.004149377593361	0.0161290322580645	0.0136054421768707	0.00173310225303293	0.0521920668058455	0.000999000999000999	0.169811320754717	0.075	0	0.00128369704749679	0.0432489451476793	0.0204918032786885	0.0909090909090909	0.0279232111692845	0.00826446280991736	0.116340560549974	0.142487046632124
Bacteria	Firmicutes	Clostridia	Clostridiales	Clostridiaceae	Clostridium sensu stricto 2	0.000934579439252336	0.00602409638554217	0.00363636363636364	0	0.0638297872340425	0.0540540540540541	0.0158311345646438	0	0.004149377593361	0	0.0113378684807256	0	0.0417536534446764	0.000999000999000999	0.141509433962264	0	0	0	0.00632911392405063	0.00922131147540984	0.00909090909090909	0.00104712041884817	0.0495867768595041	0.0142781597038604	0.272020725388601
Bacteria	Actinobacteriota	Actinobacteria	Pseudonocardiales	Pseudonocardiaceae	Lechevalieria	0	0.0120481927710843	0.00363636363636364	0	0.00354609929078014	0.00982800982800983	0.00263852242744063	0.00142857142857143	0.004149377593361	0	0.131519274376417	0	0.00765483646485734	0.000999000999000999	0.00943396226415094	0	0	0	0.0147679324894515	0.00922131147540984	0.0181818181818182	0.00453752181500873	0.00826446280991736	0.0158646218931782	0.0038860103626943
Bacteria	Proteobacteria	Alphaproteobacteria	Rhizobiales	Beijerinckiaceae	Methylobacterium-Methylorubrum	0.0299065420560748	0.00602409638554217	0.00363636363636364	0.00757575757575758	0.00354609929078014	0.00737100737100737	0.0184696569920844	0	0	0.032258064516129	0.0317460317460317	0	0.00069589422407794	0	0	0	0	0	0.0168776371308017	0.0276639344262295	0	0.0244328097731239	0.0165289256198347	0.00370174510840825	0.00129533678756477
Bacteria	Firmicutes	Clostridia	Lachnospirales	Lachnospiraceae	Blautia	0.00373831775700935	0	0.00363636363636364	0.00757575757575758	0.00709219858156028	0.0147420147420147	0.0131926121372032	0.00285714285714286	0.00829875518672199	0	0.00680272108843537	0.00173310225303293	0.00904662491301322	0	0.00943396226415094	0.00625	0	0.000641848523748395	0.00421940928270042	0.014344262295082	0.00909090909090909	0.00279232111692845	0.0165289256198347	0.00158646218931782	0.0116580310880829
Bacteria	Actinobacteriota	Actinobacteria	Micrococcales	Microbacteriaceae	Microbacterium	0	0	0	0.00378787878787879	0.00354609929078014	0	0	0	0	0	0.242630385487528	0	0.00069589422407794	0	0	0	0	0	0.00843881856540084	0.00204918032786885	0.00909090909090909	0.000698080279232112	0	0.00317292437863564	0
Bacteria	Bacteroidota	Bacteroidia	Bacteroidales	Prevotellaceae	Prevotella	0.00467289719626168	0.00602409638554217	0.00363636363636364	0.0151515151515152	0.0106382978723404	0.00737100737100737	0.0237467018469657	0.00142857142857143	0.00829875518672199	0	0.00453514739229025	0.00173310225303293	0.0034794711203897	0.000999000999000999	0.0566037735849057	0.0125	0.00140449438202247	0.00128369704749679	0.00632911392405063	0.00614754098360656	0.0272727272727273	0.00383944153577661	0.00275482093663912	0.00317292437863564	0.0038860103626943
Bacteria	Actinobacteriota	Actinobacteria	Micrococcales	Micrococcaceae	Paeniglutamicibacter	0	0	0	0	0.0212765957446809	0.00491400491400491	0	0	0	0	0.0793650793650794	0	0.00139178844815588	0	0	0	0	0.000320924261874198	0.0116033755274262	0	0	0.00174520069808028	0.00275482093663912	0.00423056583818086	0.00647668393782383
Bacteria	Firmicutes	Bacilli	Erysipelotrichales	Erysipelotrichaceae	Turicibacter	0.00654205607476636	0	0	0	0	0.00245700245700246	0	0	0	0	0.00226757369614512	0	0.0125260960334029	0	0	0	0	0	0	0	0	0	0.00550964187327824	0.00528820729772607	0.101036269430052
Bacteria	Proteobacteria	Gammaproteobacteria	Pseudomonadales	Moraxellaceae	Acinetobacter	0.00654205607476636	0	0	0	0.00354609929078014	0.00245700245700246	0	0.00285714285714286	0.004149377593361	0	0	0	0.00208768267223382	0	0	0.00625	0	0.000320924261874198	0.0189873417721519	0.00819672131147541	0	0.00593368237347295	0.0303030303030303	0.0200951877313591	0.00129533678756477
Bacteria	Firmicutes	Clostridia	Oscillospirales	Oscillospiraceae	UCG-005	0.00560747663551402	0	0	0	0.0141843971631206	0.00982800982800983	0	0	0	0	0	0	0.0125260960334029	0	0.00943396226415094	0	0	0	0.00421940928270042	0.014344262295082	0.0181818181818182	0.00174520069808028	0.0220385674931129	0.00158646218931782	0.0362694300518135
Bacteria	Proteobacteria	Alphaproteobacteria	Rhizobiales	Beijerinckiaceae	Microvirga	0.00186915887850467	0	0	0	0	0	0	0	0	0.0161290322580645	0.0476190476190476	0	0	0	0	0	0	0	0.0189873417721519	0	0	0.0136125654450262	0.00275482093663912	0.000528820729772607	0
Bacteria	Proteobacteria	Gammaproteobacteria	Enterobacterales	Enterobacteriaceae	Escherichia-Shigella	0.00467289719626168	0	0	0	0	0	0	0	0	0	0	0	0	0.000999000999000999	0.00943396226415094	0.00625	0	0	0.00632911392405063	0.00717213114754098	0	0.0150087260034904	0.0110192837465565	0.00105764145954521	0
Bacteria	Proteobacteria	Alphaproteobacteria	Rhizobiales	Xanthobacteraceae	Afipia	0.0158878504672897	0	0.0181818181818182	0.0113636363636364	0.00709219858156028	0.00491400491400491	0	0	0	0	0.0566893424036281	0	0	0	0	0.00625	0	0	0.00843881856540084	0.00614754098360656	0	0.0031413612565445	0	0.000528820729772607	0
Bacteria	Firmicutes	Bacilli	Bacillales	Bacillaceae	Virgibacillus	0.00560747663551402	0	0	0	0.00354609929078014	0	0	0	0	0	0	0	0	0	0	0.00625	0	0	0.00843881856540084	0.00922131147540984	0.00909090909090909	0.00453752181500873	0.0110192837465565	0.000528820729772607	0
Bacteria	Firmicutes	Clostridia	Oscillospirales	Oscillospiraceae	Colidextribacter	0.00280373831775701	0	0.00363636363636364	0.00757575757575758	0.00354609929078014	0.00245700245700246	0.00527704485488127	0.00142857142857143	0	0	0.00226757369614512	0.00173310225303293	0.00417536534446764	0.001998001998002	0.00943396226415094	0.00625	0	0	0.00105485232067511	0.00307377049180328	0.00909090909090909	0.00244328097731239	0.00275482093663912	0.00105764145954521	0.0077720207253886
Bacteria	Proteobacteria	Gammaproteobacteria	Pseudomonadales	Moraxellaceae	Enhydrobacter	0	0	0	0	0	0	0	0	0	0	0.00453514739229025	0	0.0222686151704941	0	0	0	0	0	0.00210970464135021	0	0	0	0.00275482093663912	0.00264410364886304	0.00129533678756477
Bacteria	Proteobacteria	Alphaproteobacteria	Acetobacterales	Acetobacteraceae	Rhodovastum	0.00186915887850467	0	0	0	0	0	0	0	0	0	0.018140589569161	0	0	0	0	0.00625	0	0	0.00949367088607595	0.00512295081967213	0	0.0146596858638743	0	0	0.00129533678756477
Bacteria	Actinobacteriota	Actinobacteria	Propionibacteriales	Propionibacteriaceae	Tessaracoccus	0.000934579439252336	0	0.00363636363636364	0	0.0106382978723404	0	0	0	0	0	0.00226757369614512	0	0.00069589422407794	0	0.00943396226415094	0	0	0	0.00105485232067511	0.00307377049180328	0	0.00907504363001745	0	0.00105764145954521	0
Bacteria	Proteobacteria	Gammaproteobacteria	Xanthomonadales	Xanthomonadaceae	Stenotrophomonas	0.0158878504672897	0	0	0	0	0	0	0	0.004149377593361	0	0	0	0.00069589422407794	0	0	0.0125	0	0	0.00738396624472574	0.00614754098360656	0	0.0111692844677138	0.00275482093663912	0.00370174510840825	0
Bacteria	Firmicutes	Bacilli	Bacillales	Bacillaceae	Bacillus	0.00560747663551402	0	0	0	0.00354609929078014	0	0.00527704485488127	0.00142857142857143	0	0	0	0	0.00139178844815588	0	0	0	0	0	0.00843881856540084	0.00614754098360656	0	0.00349040139616056	0.00275482093663912	0.000528820729772607	0.00129533678756477
Bacteria	Actinobacteriota	Actinobacteria	Bifidobacteriales	Bifidobacteriaceae	Bifidobacterium	0.00373831775700935	0	0	0	0	0	0	0	0	0	0	0	0.00487125956854558	0	0.00943396226415094	0	0	0.000320924261874198	0.00210970464135021	0.00102459016393443	0.00909090909090909	0.00104712041884817	0.00275482093663912	0.000528820729772607	0.0518134715025907
Bacteria	Firmicutes	Clostridia	Oscillospirales	Oscillospiraceae	UCG-002	0.00373831775700935	0	0.00363636363636364	0.00378787878787879	0.00709219858156028	0.00491400491400491	0.0105540897097625	0.00142857142857143	0	0.0161290322580645	0.00226757369614512	0	0.00139178844815588	0	0	0	0	0	0.00210970464135021	0	0.00909090909090909	0.00139616055846422	0.00550964187327824	0.00105764145954521	0.00647668393782383
Bacteria	Actinobacteriota	Actinobacteria	Corynebacteriales	Nocardiaceae	Gordonia	0	0	0	0	0	0	0	0	0	0	0.0748299319727891	0	0	0	0.00943396226415094	0	0	0	0.00316455696202532	0.00102459016393443	0	0.00383944153577661	0	0.00158646218931782	0
Bacteria	Firmicutes	Bacilli	Lactobacillales	Aerococcaceae	Aerococcus	0.000934579439252336	0	0	0	0.0106382978723404	0.00737100737100737	0	0	0	0	0	0	0.0104384133611691	0	0.0188679245283019	0	0	0.000320924261874198	0.00210970464135021	0.00512295081967213	0	0.00209424083769634	0.0110192837465565	0.00158646218931782	0.00259067357512953
Bacteria	Proteobacteria	Gammaproteobacteria	Xanthomonadales	Xanthomonadaceae	Pseudoxanthomonas	0.0158878504672897	0	0	0	0	0	0	0	0	0	0	0	0	0	0	0.025	0	0.000320924261874198	0.00738396624472574	0	0	0.00663176265270506	0	0.00264410364886304	0
Bacteria	Actinobacteriota	Actinobacteria	Micrococcales	Micrococcaceae	Kocuria	0	0	0	0	0.0212765957446809	0.00245700245700246	0	0	0	0	0.0090702947845805	0	0.00139178844815588	0	0.00943396226415094	0	0	0	0.00738396624472574	0	0	0	0	0.00158646218931782	0.00129533678756477
Bacteria	Actinobacteriota	Actinobacteria	Micrococcales	Microbacteriaceae	Plantibacter	0.000934579439252336	0	0.00363636363636364	0.00378787878787879	0.0141843971631206	0.00491400491400491	0	0	0.004149377593361	0	0.00226757369614512	0	0.00069589422407794	0	0	0.00625	0	0	0.00210970464135021	0.00102459016393443	0.00909090909090909	0.00174520069808028	0	0.00105764145954521	0
Bacteria	Firmicutes	Bacilli	Lactobacillales	Aerococcaceae	Facklamia	0.000934579439252336	0	0	0	0.0212765957446809	0.0122850122850123	0	0	0	0	0.00226757369614512	0	0.00974251913709116	0	0.00943396226415094	0	0	0	0.00316455696202532	0	0	0	0.00550964187327824	0.00211528291909043	0.00647668393782383
Bacteria	Proteobacteria	Alphaproteobacteria	Rhodobacterales	Rhodobacteraceae	Paracoccus	0	0	0	0	0	0	0	0	0.004149377593361	0	0.0090702947845805	0	0.00139178844815588	0	0	0	0	0	0.00843881856540084	0.00512295081967213	0	0.00488656195462478	0	0.00105764145954521	0
Bacteria	Bacteroidota	Bacteroidia	Bacteroidales	Prevotellaceae	Prevotellaceae UCG-001	0.00186915887850467	0.0120481927710843	0.00363636363636364	0.00378787878787879	0.00354609929078014	0.00245700245700246	0.00527704485488127	0.00142857142857143	0.00829875518672199	0	0	0.00173310225303293	0.00069589422407794	0.000999000999000999	0.0283018867924528	0.0125	0	0	0.00105485232067511	0.00102459016393443	0	0.00174520069808028	0.00550964187327824	0.00211528291909043	0.00259067357512953
Bacteria	Bacteroidota	Bacteroidia	Bacteroidales	Rikenellaceae	Rikenellaceae RC9 gut group	0	0	0	0	0.00709219858156028	0.00737100737100737	0	0	0	0	0.00226757369614512	0	0.00556715379262352	0	0	0	0	0	0	0.00717213114754098	0	0	0.00550964187327824	0.00264410364886304	0.0116580310880829
Bacteria	Bacteroidota	Bacteroidia	Flavobacteriales	Weeksellaceae	Chryseobacterium	0	0	0	0	0	0	0	0	0	0	0	0	0.0278357689631176	0.001998001998002	0	0	0	0	0.00105485232067511	0	0	0	0	0.000528820729772607	0
Bacteria	Proteobacteria	Gammaproteobacteria	Pseudomonadales	Pseudomonadaceae	Pseudomonas	0.00747663551401869	0	0	0.00378787878787879	0.00709219858156028	0.00245700245700246	0	0	0	0	0.00453514739229025	0	0.00069589422407794	0	0	0	0	0	0.00738396624472574	0.00717213114754098	0	0.00488656195462478	0	0.00105764145954521	0
Bacteria	Firmicutes	Bacilli	Lactobacillales	Lactobacillaceae	Lactobacillus	0.0261682242990654	0	0	0	0	0.00491400491400491	0.0079155672823219	0	0.004149377593361	0	0	0	0.00139178844815588	0	0	0	0	0	0.00105485232067511	0.00614754098360656	0	0.00104712041884817	0	0.00158646218931782	0.00129533678756477
Bacteria	Proteobacteria	Gammaproteobacteria	Burkholderiales	Comamonadaceae	Acidovorax	0.00373831775700935	0	0	0	0	0.00245700245700246	0.00527704485488127	0	0	0	0	0	0.00069589422407794	0	0	0.00625	0	0	0	0.00102459016393443	0.0181818181818182	0.00174520069808028	0	0.00423056583818086	0
Bacteria	Proteobacteria	Alphaproteobacteria	Reyranellales	Reyranellaceae	Reyranella	0.00280373831775701	0	0	0	0	0	0	0	0	0	0.00226757369614512	0	0	0.000999000999000999	0	0	0	0	0.00105485232067511	0.00512295081967213	0	0.0031413612565445	0.00550964187327824	0.00264410364886304	0
Bacteria	Bacteroidota	Bacteroidia	Chitinophagales	Chitinophagaceae	Chitinophaga	0	0	0	0	0	0	0	0	0	0	0.036281179138322	0	0	0	0	0	0	0	0	0	0	0	0	0	0
Bacteria	Proteobacteria	Gammaproteobacteria	Enterobacterales	Enterobacteriaceae	Kosakonia	0.000934579439252336	0.00602409638554217	0	0	0	0	0	0	0	0	0	0	0	0	0	0	0	0	0.00210970464135021	0	0	0.00104712041884817	0.0247933884297521	0	0
Bacteria	Firmicutes	Clostridia	Clostridiales	Clostridiaceae	Sarcina	0.000934579439252336	0	0	0	0	0.00245700245700246	0	0	0	0	0	0	0.00139178844815588	0	0	0	0	0.000320924261874198	0	0.00307377049180328	0	0.000349040139616056	0.00275482093663912	0	0.00647668393782383
Bacteria	Firmicutes	Clostridia	Peptostreptococcales-Tissierellales	Peptostreptococcaceae	Acetoanaerobium	0	0.00602409638554217	0	0	0	0.00245700245700246	0	0	0	0	0	0	0.00069589422407794	0	0	0	0	0	0	0.00102459016393443	0	0.00349040139616056	0	0.000528820729772607	0
Bacteria	Actinobacteriota	Actinobacteria	Actinomycetales	Actinomycetaceae	Trueperella	0	0	0	0	0	0	0	0	0	0	0	0	0.00417536534446764	0	0	0	0	0	0	0	0	0.0031413612565445	0	0	0
Bacteria	Firmicutes	Bacilli	Staphylococcales	Staphylococcaceae	Jeotgalicoccus	0	0	0	0	0	0.00491400491400491	0	0	0	0	0.00226757369614512	0	0.00208768267223382	0	0.0188679245283019	0	0	0	0.00105485232067511	0.00204918032786885	0.00909090909090909	0	0	0.000528820729772607	0.00129533678756477
Bacteria	Proteobacteria	Alphaproteobacteria	Caulobacterales	Caulobacteraceae	Caulobacter	0.00280373831775701	0	0.00727272727272727	0	0	0	0	0	0	0	0	0	0	0	0	0	0	0	0.00210970464135021	0	0	0.00279232111692845	0.0247933884297521	0.00158646218931782	0
Bacteria	Campilobacterota	Campylobacteria	Campylobacterales	Helicobacteraceae	Helicobacter	0.000934579439252336	0.00602409638554217	0	0	0	0	0.0105540897097625	0	0.004149377593361	0	0	0	0.00069589422407794	0	0	0	0	0	0.00105485232067511	0	0	0.000349040139616056	0	0.00105764145954521	0.00129533678756477
Bacteria	Actinobacteriota	Actinobacteria	Corynebacteriales	Dietziaceae	Dietzia	0.00280373831775701	0	0	0	0	0.00245700245700246	0	0	0	0	0	0	0	0	0	0	0	0	0.00316455696202532	0	0	0	0.0137741046831956	0	0
Bacteria	Firmicutes	Bacilli	Lactobacillales	Carnobacteriaceae	Jeotgalibaca	0	0	0	0	0	0.00737100737100737	0	0	0	0	0	0	0.00278357689631176	0	0	0	0	0	0	0.00614754098360656	0.00909090909090909	0	0	0	0.0038860103626943
Bacteria	Proteobacteria	Gammaproteobacteria	Cellvibrionales	Cellvibrionaceae	Cellvibrio	0	0	0	0	0	0	0	0	0	0	0.0272108843537415	0	0	0	0	0	0	0	0	0	0	0	0	0	0
Bacteria	Proteobacteria	Alphaproteobacteria	Sphingomonadales	Sphingomonadaceae	Plot4-2H12	0.00373831775700935	0	0	0	0.00709219858156028	0	0	0	0	0	0.00453514739229025	0	0	0	0	0	0	0	0	0.00102459016393443	0	0.000698080279232112	0.00275482093663912	0	0
Bacteria	Firmicutes	Bacilli	Staphylococcales	Staphylococcaceae	Macrococcus	0	0	0	0	0	0	0	0	0	0	0	0	0.00835073068893528	0	0	0.00625	0	0	0	0	0.0272727272727273	0.000349040139616056	0.00275482093663912	0.00264410364886304	0
Bacteria	Bacteroidota	Bacteroidia	Bacteroidales	Bacteroidaceae	Bacteroides	0.00373831775700935	0	0	0	0.00709219858156028	0.00491400491400491	0.0079155672823219	0	0	0	0	0.00173310225303293	0.00069589422407794	0	0	0.00625	0	0	0	0.00102459016393443	0	0.000698080279232112	0	0.000528820729772607	0.0038860103626943
Bacteria	Bacteroidota	Bacteroidia	Chitinophagales	Chitinophagaceae	Sediminibacterium	0	0	0	0	0	0	0	0	0	0	0.0136054421768707	0	0	0	0	0	0	0	0.00105485232067511	0	0	0.00139616055846422	0	0	0
Bacteria	Firmicutes	Clostridia	Oscillospirales	Ruminococcaceae	Caproiciproducens	0	0	0	0	0.00354609929078014	0.00245700245700246	0	0	0	0	0	0	0.00139178844815588	0	0	0	0	0	0.00105485232067511	0	0	0	0.00826446280991736	0.000528820729772607	0.00129533678756477
Bacteria	Proteobacteria	Gammaproteobacteria	Burkholderiales	Burkholderiaceae	Cupriavidus	0	0	0	0	0	0	0	0	0	0	0	0	0	0	0	0	0	0	0	0.00307377049180328	0	0.00139616055846422	0.00550964187327824	0.000528820729772607	0
Bacteria	Firmicutes	Clostridia	Christensenellales	Christensenellaceae	Christensenellaceae R-7 group	0	0	0	0	0	0	0	0	0	0	0	0	0.00069589422407794	0	0	0	0	0	0.00210970464135021	0.00102459016393443	0	0.000698080279232112	0.00275482093663912	0	0.0038860103626943
Bacteria	Fusobacteriota	Fusobacteriia	Fusobacteriales	Leptotrichiaceae	Leptotrichia	0	0	0	0	0	0	0	0	0	0	0	0	0	0	0	0	0	0	0	0	0	0.00279232111692845	0	0	0
Bacteria	Firmicutes	Bacilli	Exiguobacterales	Exiguobacteraceae	Exiguobacterium	0	0	0	0	0	0	0	0	0	0	0	0	0	0	0	0	0	0	0	0	0	0.00139616055846422	0	0.00423056583818086	0
Bacteria	Proteobacteria	Gammaproteobacteria	Xanthomonadales	Rhodanobacteraceae	Rudaea	0.000934579439252336	0	0	0	0	0	0	0	0	0	0	0	0	0	0	0	0	0	0	0	0	0.00174520069808028	0	0	0
Bacteria	Firmicutes	Bacilli	Lactobacillales	Carnobacteriaceae	Atopostipes	0	0	0	0	0.00709219858156028	0.00491400491400491	0	0	0	0	0.00226757369614512	0	0.00069589422407794	0	0	0	0	0	0	0	0	0.00209424083769634	0	0	0
Bacteria	Proteobacteria	Gammaproteobacteria	Burkholderiales	Alcaligenaceae	Achromobacter	0	0	0	0	0	0	0	0	0	0	0.0113378684807256	0	0	0	0	0	0	0	0	0	0	0	0.00275482093663912	0	0
Bacteria	Bacteroidota	Bacteroidia	Flavobacteriales	Weeksellaceae	Cloacibacterium	0	0	0	0	0	0	0	0	0	0	0	0	0	0	0	0.00625	0	0	0	0	0	0.00174520069808028	0	0	0
Bacteria	Bacteroidota	Bacteroidia	Sphingobacteriales	Sphingobacteriaceae	Pedobacter	0	0	0	0	0	0	0	0	0	0	0.00226757369614512	0	0	0	0	0	0	0	0	0.00102459016393443	0	0.00244328097731239	0.00550964187327824	0	0
Bacteria	Firmicutes	Clostridia	Oscillospirales	Ruminococcaceae	CAG-352	0	0	0	0	0.00354609929078014	0	0	0	0	0	0	0	0.00208768267223382	0	0	0	0	0	0	0.00102459016393443	0	0	0	0.000528820729772607	0
Bacteria	Firmicutes	Negativicutes	Veillonellales-Selenomonadales	Selenomonadaceae	Selenomonas	0	0	0	0	0	0	0	0	0	0	0	0	0	0	0	0	0	0	0	0	0	0.00279232111692845	0	0	0
Bacteria	Actinobacteriota	Actinobacteria	Actinomycetales	Actinomycetaceae	Actinomyces	0.00186915887850467	0	0	0	0.00354609929078014	0	0	0	0	0	0	0	0	0	0	0	0	0	0	0.00102459016393443	0	0	0.00275482093663912	0	0
Bacteria	Firmicutes	Bacilli	Lactobacillales	Leuconostocaceae	Weissella	0	0	0	0	0	0	0	0	0	0	0	0	0.00417536534446764	0	0	0	0	0	0	0	0	0	0.00550964187327824	0.000528820729772607	0
Bacteria	Bacteroidota	Bacteroidia	Bacteroidales	Prevotellaceae	Prevotellaceae UCG-003	0	0	0	0	0	0	0	0	0	0	0	0	0	0	0	0	0	0	0.00738396624472574	0.00102459016393443	0	0	0	0	0.00129533678756477
Bacteria	Bacteroidota	Bacteroidia	Bacteroidales	Rikenellaceae	Alistipes	0	0	0	0.00378787878787879	0	0	0	0	0	0	0	0	0	0	0	0	0	0	0.00105485232067511	0	0	0.000349040139616056	0	0	0.00129533678756477
Bacteria	Deinococcota	Deinococci	Deinococcales	Deinococcaceae	Deinococcus	0.000934579439252336	0	0	0	0	0	0	0	0	0	0	0	0	0	0	0.00625	0	0	0	0.00204918032786885	0	0	0	0	0
Bacteria	Bacteroidota	Bacteroidia	Sphingobacteriales	Sphingobacteriaceae	Sphingobacterium	0	0	0	0	0	0	0	0	0	0	0.0090702947845805	0	0	0	0	0	0	0	0	0	0	0	0.00826446280991736	0	0
Bacteria	Deinococcota	Deinococci	Thermales	Thermaceae	Meiothermus	0.000934579439252336	0	0	0	0	0	0	0	0	0	0	0	0	0	0	0	0	0	0.00210970464135021	0	0	0	0	0	0
Bacteria	Firmicutes	Bacilli	Bacillales	Bacillaceae	Geobacillus	0	0	0	0	0	0	0	0	0	0	0	0	0	0	0	0	0	0	0.00105485232067511	0	0	0	0.00550964187327824	0	0
Bacteria	Firmicutes	Bacilli	Lactobacillales	Leuconostocaceae	Leuconostoc	0	0	0	0	0	0	0	0	0	0	0	0	0	0	0	0	0	0	0.00316455696202532	0	0	0	0	0	0
Bacteria	Bacteroidota	Bacteroidia	Cytophagales	Hymenobacteraceae	Rufibacter	0	0	0	0	0	0	0	0	0	0	0	0	0	0	0	0	0	0	0	0.00102459016393443	0	0.000698080279232112	0	0	0
Bacteria	Verrucomicrobiota	Verrucomicrobiae	Verrucomicrobiales	Rubritaleaceae	Luteolibacter	0	0	0	0	0	0	0	0	0	0	0.00453514739229025	0	0	0	0	0	0	0	0	0	0	0	0	0	0
Bacteria	Bdellovibrionota	Bdellovibrionia	Bdellovibrionales	Bdellovibrionaceae	Bdellovibrio	0	0	0	0	0	0	0	0	0	0	0	0	0	0	0	0	0	0	0	0.00204918032786885	0	0	0	0	0
